# Supplementary material for: An Italian Real-World Study Highlights the Importance of Some Clinicopathological Characteristics Useful in Identifying Metastatic Breast Cancer Patients Resistant to CDK4/6 Inhibitors and Hormone Therapy
Source: Biomedicines. 2024 Feb 22;12(3):498. doi: 10.3390/biomedicines12030498 (PMC10968497; doi:10.3390/biomedicines12030498)
Supplement: Supplementary file 1 [file biomedicines-12-00498-s001.zip]

Archive with 1 entries (1 files):
- biomedicines-2762480-supplementary.pdf
